# Supplementary material for: The Dilemma of Choosing a Reference Character for Measuring Sexual Size Dimorphism, Sexual Body Component Dimorphism, and Character Scaling: Cryptic Dimorphism and Allometry in the Scorpion Hadrurus arizonensis
Source: PLoS One. 2015 Mar 20;10(3):e0120392. doi: 10.1371/journal.pone.0120392 (PMC4368692; doi:10.1371/journal.pone.0120392)
Supplement: S1 Dataset — A small number of statistical outliers (studentized residuals >1.96) were removed for specific body components while retaining other measurements of those individuals. (XLSX) [file pone.0120392.s001.xlsx]

## Sheet: Cleaned Data Set
case_num	Lpro	WPro	Pro_Area	Lmes	Lmet1	Wmet1	Lmet5	Wmet5	Lmettot	Ltel	Wtel	Htel	Lped	Wped	Hped	Lpec	Mass	Sex	Total_Length
183	12	#NULL!	#NULL!	17.6	#NULL!	#NULL!	#NULL!	#NULL!	#NULL!	12.2	5.4	5.2	18.8	4.1	#NULL!	#NULL!	5.29	0	90.1
21	12.01	9.44	113.374	23.45	7.01	6.75	13.1	5.9	#NULL!	12.39	5.72	5.28	19.26	4.41	6.44	11.72	4.77	0	102.52
30	12.01	9.77	117.338	22.46	6.56	6.35	12.66	5.37	46.93	11.63	5.13	#NULL!	18.74	4.22	6.45	11.38	3.98	0	93.03
34	12.01	9.59	115.176	23.35	6.49	6.48	12.51	5.61	48.78	12.16	5.83	5.23	18.99	4.29	6.47	10.63	4.47	0	96.3
45	12.02	9.45	113.589	25.75	6.47	6.01	12.24	5.35	42.52	11.52	5.44	4.96	18.26	4.05	6.54	8.3	5.36	1	91.81
92	12.03	9.78	117.653	22.64	5.97	6.19	11.44	5.46	44.21	11.71	5.18	4.82	18.88	4.1	6.46	9.93	4.36	1	90.59
135	12.06	9.36	112.882	23.24	5.82	5.91	11.3	5.08	42.72	11.85	#NULL!	4.72	18.29	3.93	6.22	9.96	4.3	1	89.87
5	12.09	9.86	119.207	25.84	6.33	6.28	11.8	5.75	44.14	11.88	5.4	5.15	18.41	4.23	6.57	9.81	5	1	93.95
171	12.1	#NULL!	#NULL!	31.5	#NULL!	#NULL!	#NULL!	#NULL!	49.9	12.9	5.5	5.4	19.8	4.5	#NULL!	#NULL!	6.42	0	106.4
36	12.11	9.69	117.346	24.19	6.23	6.47	12.16	5.55	45	12.24	5.67	5.09	18.87	4.05	6.42	9.29	5.29	1	93.54
17	12.14	9.59	116.423	23.66	6.56	6.44	11.9	5.42	#NULL!	11.96	5.7	5.27	18.17	3.91	5.81	9.67	4.14	1	#NULL!
35	12.14	10.02	121.643	26.37	6.48	6.65	12.25	5.64	46.22	12.2	5.66	5.18	18.71	4.31	6.5	9.9	5.3	1	96.93
109	12.14	10.53	127.834	23.87	7.24	6.32	13.6	5.75	53.33	12.48	5.5	5.5	19.67	4.5	6.48	11.2	4.65	0	101.82
116	12.16	9.5	115.52	27.2	7.16	#NULL!	13.34	#NULL!	49.81	12.08	5.18	4.98	19.17	3.84	6.05	12.53	5.13	0	101.25
20	12.18	9.98	121.556	23.7	6.42	6.61	13.03	6.02	51.13	12.07	6.01	5.55	19.05	4.1	6.62	10.66	4.32	0	99.08
143	12.18	10.03	122.165	26.5	7.09	6.55	12.83	5.6	49.61	12.19	5.3	4.99	19.63	4.1	6.54	11.46	4.69	0	100.48
10	12.2	9.83	119.926	25.3	6.39	6.54	12.19	5.63	44.38	11.75	5.59	5.08	18.34	4.11	6.46	9.68	4.76	1	93.63
162	12.2	#NULL!	#NULL!	30.4	#NULL!	#NULL!	#NULL!	#NULL!	47.6	11.6	5.2	4.8	19.1	3.9	#NULL!	#NULL!	5.36	0	101.8
107	12.21	9.87	120.513	25	7.28	6.41	13.78	5.63	51.79	12.78	5.28	5.07	19.87	4.27	6.8	11.82	4.9	0	101.78
127	12.22	9.54	116.579	25.71	6.19	6.11	11.62	5.35	42.1	11.52	5.26	4.86	18.2	3.95	6.09	9.47	4.54	1	91.55
131	12.24	10.02	122.645	24.04	6.22	6.04	11.95	5.27	44.48	11.87	5.19	4.68	19	4.09	6.63	9.2	4.63	1	92.63
108	12.27	9.73	119.387	25.66	6.87	6.52	13.17	5.87	50.59	12.36	5.84	5.27	19.55	4.26	6.76	11.99	5.17	0	100.88
67	12.3	10.38	127.674	27.03	6.39	6.27	12.26	5.34	45.01	12.16	5.47	5.04	18.61	4.27	6.54	9.66	5.35	1	96.5
159	12.3	#NULL!	#NULL!	26.1	#NULL!	#NULL!	#NULL!	#NULL!	48.5	12.6	5.4	4.8	19.3	4.4	#NULL!	#NULL!	5.14	0	99.5
69	12.31	9.93	122.238	24.06	7.07	6.43	12.85	5.88	51.33	12.51	5.46	5.09	19.92	4.38	6.64	11.07	4.88	0	100.21
23	12.32	9.74	119.997	23.15	7.3	6.61	12.62	5.76	49.22	12.76	5.44	5.04	19.7	4.15	6.56	10.84	4.74	0	97.45
40	12.32	10.28	126.65	23.85	7.07	6.65	13.33	5.76	48.52	12.69	5.5	5.2	19.8	4.27	6.56	11.86	5.24	0	97.38
29	12.34	9.77	120.562	23.35	7.31	6.71	13.24	5.51	50.07	12.21	5.93	5.31	19.53	4.39	6.82	11.11	5.02	0	97.97
123	12.36	9.76	120.634	25.53	7.69	6.53	13.43	5.63	49.45	11.65	5.19	5.09	19.11	4.3	6.92	11.57	5.25	0	98.99
112	12.37	9.84	121.721	25.27	7.45	6.6	13.44	5.6	#NULL!	12.43	5.42	5.39	19.68	4.27	6.58	11.11	4.58	0	105.76
136	12.37	9.77	120.855	25.8	6.57	6.01	11.62	5.25	43.98	11.42	5.27	4.96	19.02	4.08	6.55	9.82	4.8	1	93.57
85	12.38	9.92	122.81	25.45	6.85	6.58	12.48	5.64	#NULL!	11.31	5.42	4.96	18.8	4.38	6.61	9.83	4.81	1	100.27
44	12.4	10.01	124.124	25.05	6.78	6.45	11.79	5.74	44.72	12.1	5.48	5.08	19.11	4.12	6.71	9.19	5.35	1	94.27
99	12.41	10.02	124.348	24.29	6.84	6.34	12.16	5.48	45.6	12.16	5.52	4.96	19.14	4.08	6.34	9.93	4.82	1	94.46
120	12.42	10.21	126.808	26.29	7.1	6.6	13.3	6.15	51.58	12.52	5.83	5.46	20.39	4.36	6.85	11.75	5.04	0	102.81
6	12.5	9.78	122.25	23.81	6.76	6.53	12.15	5.53	45.69	12.31	5.62	4.98	18.79	4.51	6.55	9.52	4.43	1	94.31
166	12.5	#NULL!	#NULL!	31.2	#NULL!	#NULL!	#NULL!	#NULL!	49.5	12.6	5.8	5.5	20.1	4.1	#NULL!	#NULL!	6.05	0	105.8
180	12.5	#NULL!	#NULL!	30.5	#NULL!	#NULL!	#NULL!	#NULL!	47.5	12.1	5.5	4.8	18.7	4.5	#NULL!	#NULL!	5.99	1	102.6
46	12.51	9.77	122.223	27.37	6.64	6.19	11.91	5.35	45.57	12.01	5.29	5.09	18.82	3.99	6.43	9.72	4.67	1	97.46
66	12.53	9.74	122.042	24.17	6.72	6.15	12.31	5.26	45.76	12	5.3	4.91	19.03	4.25	6.74	#NULL!	4.89	1	94.46
47	12.54	10.19	127.783	26	6.69	6.41	12.69	5.67	45.9	12.21	5.81	5.29	18.9	4.34	6.68	10.09	5.33	1	96.65
2	12.56	9.44	118.566	26.59	6.25	6.56	12	5.62	43.73	11.93	5.55	5.09	18.63	4.11	6.38	9.07	5.24	1	94.81
53	12.57	9.73	122.306	23.73	7.2	6.48	13.6	5.42	50.46	12.96	5.6	5.3	19.54	4.32	7.05	12.31	5.15	0	99.72
33	12.59	10.13	127.537	23.45	7.09	6.7	13.06	5.87	48.51	11.97	5.84	5.2	19.63	3.91	6.26	11.75	4.65	0	96.52
115	12.61	9.9	124.839	23.73	6.75	6.68	13.14	5.56	50.85	12.47	5.49	5.1	19.62	4.18	6.25	12.05	4.59	0	99.66
16	12.62	10.1	127.462	22.72	6.58	6.5	12.01	5.57	43.88	12.18	5.71	5.18	19.05	3.89	6.3	10.12	4.67	1	91.4
149	12.62	10.12	127.714	25.63	7.66	6.48	13.62	5.77	51.42	13.2	5.58	5.39	20.66	4.35	6.75	12.94	5.25	0	102.87
48	12.65	9.94	125.741	28.69	6.23	6.65	12.56	5.61	45.86	12.45	5.74	5.2	18.64	4.44	6.83	9.46	5.5	1	99.65
124	12.65	10.31	130.422	27.57	6.83	6.71	13.57	6.11	50.98	12.59	5.6	5.33	19.5	4.48	6.88	11.86	5.45	0	103.79
130	12.65	10.04	127.006	29.17	7.02	6.54	13.65	5.66	51.24	12.98	5.56	5.29	20.58	4.26	7.24	12	6.23	0	106.04
140	12.69	10.18	129.184	24.61	7.63	6.57	13.5	5.71	50.31	12.87	5.72	5.34	19.53	4.44	6.73	11.27	4.97	0	100.48
64	12.71	9.96	126.592	24.54	7.03	6.36	13.43	5.35	50.99	12.16	5.42	5.15	20.36	3.97	6.76	11.75	5.05	0	100.4
154	12.71	9.98	126.846	26.32	6.88	6.35	11.8	5.52	44.85	12.05	5.55	5.01	19.59	4.1	6.43	10.22	4.99	1	95.93
24	12.73	10.58	134.683	25.75	7.45	6.93	#NULL!	5.93	49.91	12.65	6	5.49	19.64	4.53	6.41	11.48	5.6	0	101.04
68	12.74	9.81	124.979	25.12	6.44	6.37	12.34	5.05	45.15	12.24	5.1	4.91	19.25	4.08	6.19	9.66	4.75	1	95.25
3	12.75	10.12	129.03	24.95	6.76	6.77	13	5.87	47.4	13.37	6.11	5.55	18.8	4.35	6.91	9.37	5.65	1	98.47
139	12.78	10.67	136.363	24.58	7.55	6.77	13.87	6.16	52.07	13.73	5.85	5.55	20.43	4.41	6.68	11.95	5.6	0	103.16
58	12.79	10.17	130.074	28.08	7.06	6.81	13.42	5.7	50.25	12.28	5.53	5.16	19.49	4.38	6.67	12.5	5.88	0	103.4
172	12.8	#NULL!	#NULL!	32	#NULL!	#NULL!	#NULL!	#NULL!	50.9	13.2	6	5.8	20.7	4.5	#NULL!	#NULL!	6.9	0	108.9
32	12.82	10.24	131.277	24.34	7.16	6.67	13.12	5.69	51.14	12.96	5.95	5.73	20.46	4.29	6.62	12.33	4.91	0	101.26
38	12.82	10.23	131.149	26.53	6.97	6.97	13.36	6.02	51.57	13.26	5.99	5.57	19.81	4.27	6.81	11.97	5.71	0	104.18
94	12.82	10.28	131.79	26.73	6.41	6.85	12.65	5.84	48.42	12.66	5.79	5.6	19.52	4.25	6.67	9.78	6.62	1	100.63
96	12.83	10.4	133.432	28.94	7.28	6.64	13.12	5.86	48.01	12.85	5.97	5.53	19.38	4.27	6.93	9.9	6.5	1	102.63
145	12.83	10.16	130.353	25	7.25	6.64	13.61	5.74	52.41	12.46	5.53	5.1	20.23	4.21	6.51	11.96	4.85	0	102.7
147	12.83	10.24	131.379	26.89	7.21	6.64	13.81	5.37	51.85	12.67	5.41	5.02	20.03	4.12	6.59	11.66	5.76	0	104.24
26	12.84	10.06	129.17	24.17	6.49	6.64	13.29	5.81	49.42	12.39	5.79	5.55	19.68	4.05	6.69	10.6	4.76	0	98.82
63	12.85	10.25	131.713	27.37	7.24	6.63	13.47	5.66	50.88	12.74	5.64	5.25	19.96	4.38	7.09	12.58	6.02	0	103.84
55	12.88	10.19	131.247	26.76	6.03	6.51	13.06	5.81	47.04	#NULL!	5.78	5.35	20.15	4.54	6.71	9.71	5.66	1	97.65
14	12.9	10.17	131.193	27.7	6.97	6.58	12.7	5.87	42.67	12.65	5.8	5.41	19.25	4.12	6.77	9.27	5.25	1	95.92
122	12.9	10.49	135.321	26.36	6.86	6.55	12.67	5.82	47.29	13.02	5.79	5.54	19.33	4.21	6.63	10.21	5.36	1	99.57
169	12.9	#NULL!	#NULL!	31.6	#NULL!	#NULL!	#NULL!	#NULL!	50.8	12.6	5.9	5.7	20.3	4.5	#NULL!	#NULL!	6.35	0	107.9
170	12.9	#NULL!	#NULL!	34.2	#NULL!	#NULL!	#NULL!	#NULL!	51.4	13.2	6.1	5.7	20.1	4.6	#NULL!	#NULL!	6.53	0	111.7
181	12.9	#NULL!	#NULL!	30.2	#NULL!	#NULL!	#NULL!	#NULL!	49.6	12.6	5.8	5.6	21.1	4.3	#NULL!	#NULL!	5.93	0	105.3
8	12.92	10.19	131.655	24.2	7.06	6.6	12.6	5.59	46.33	12.34	5.7	5.3	19.38	4	6.55	9.98	5.15	1	95.79
49	12.92	9.96	128.683	24.06	6.78	6.82	12.59	5.81	46.49	12.83	5.94	5.4	19	4.3	6.88	9.33	5.28	1	96.3
128	12.93	9.82	126.973	26.28	7.5	6.36	13.84	5.65	52.11	12.9	5.68	5.23	20.42	4.58	7.33	12.27	6.97	0	104.22
142	12.93	10.12	130.852	27.05	7.25	6.65	13.73	5.82	51.68	13.1	5.81	5.29	20.38	4.48	7.25	11.7	5.58	0	104.76
88	12.94	9.98	129.141	25.42	6.6	6.71	12.53	5.72	45.84	11.71	5.76	5.31	19.41	4.33	6.45	10.24	5.49	1	95.91
61	12.96	10	129.6	25.24	7.21	6.58	13.89	5.76	51.99	12.66	5.4	5.2	19.89	4.51	6.91	11.62	5.24	0	102.85
19	12.98	10.3	133.694	24.37	7.27	7.22	13.41	5.85	52.42	12.6	5.75	5.28	19.98	3.94	6.24	11.44	4.88	0	102.37
133	12.98	10.14	131.617	27.79	6.95	6.85	13.21	5.74	50.61	12	5.55	5.33	20.23	4.57	7.04	12.91	5.75	0	103.38
39	13	10.42	135.46	23.35	7.34	6.86	13.77	6	53.03	13.48	6.14	5.59	19.81	4.66	6.4	11.74	4.86	0	102.86
138	13	10.47	136.11	24.43	7.43	6.87	13.75	5.72	52.28	13.27	5.73	5.38	20.39	4.26	6.76	13.43	5.4	0	102.98
177	13	#NULL!	#NULL!	26.6	#NULL!	#NULL!	#NULL!	#NULL!	#NULL!	12.7	5.7	5.2	19.3	4.1	#NULL!	#NULL!	6.77	0	98.9
178	13	#NULL!	#NULL!	30	#NULL!	#NULL!	#NULL!	#NULL!	51.6	12.5	5.6	5.2	20.6	4.4	#NULL!	#NULL!	5.18	0	107.1
62	13.02	10.36	134.887	28.69	6.8	6.41	12.41	5.49	46.38	12.51	5.71	5.28	19.61	4.56	6.88	9.74	5.41	1	100.6
98	13.02	10.69	139.184	24.42	7.42	6.68	13.16	5.53	49.05	13.04	5.97	5.43	20.18	4.29	6.74	10.34	5.45	1	99.53
78	13.03	10.65	138.769	24.35	6.87	6.91	13.25	5.95	48.35	13.5	6	5.75	20.4	4.32	7.11	10.03	5.42	1	99.23
27	13.05	10.43	136.112	27.53	8.01	6.9	14.2	5.91	52.85	13.18	5.98	5.5	20.52	#NULL!	6.8	11.81	5.34	0	106.61
56	13.06	10.73	140.134	25.05	7.3	6.71	14.22	5.8	52.06	12.96	5.58	5.46	20.08	4.41	7.03	11.44	5.85	0	103.13
37	13.07	10.52	137.496	23.66	7.43	7.23	13.49	5.91	51.5	12.89	6.02	5.52	20.04	4.33	6.85	11.61	5.14	0	101.12
18	13.08	10.75	140.61	27.04	7.53	7.5	14.44	6.37	#NULL!	13.23	6.36	5.81	20.9	4.64	7.11	12.52	5.6	0	#NULL!
74	13.09	10.53	137.838	25.24	6.71	6.84	13.09	5.89	49.69	12.74	5.98	5.58	20.14	4.43	7.02	9.56	6.21	1	100.76
100	13.1	10.57	138.467	25.97	6.83	6.59	12.91	5.65	46.63	12.58	5.73	5.24	19.42	4.38	6.94	9.23	5.63	1	98.28
137	13.1	10.66	139.646	25.21	7.81	7.14	14.56	6.28	55.48	13.47	5.93	5.42	22.01	4.71	7.35	12.69	5.81	0	107.26
158	13.1	#NULL!	#NULL!	33.9	#NULL!	#NULL!	#NULL!	#NULL!	50.2	12.4	5.7	5.2	20	4.4	#NULL!	#NULL!	7.17	0	109.6
165	13.1	#NULL!	#NULL!	30.2	#NULL!	#NULL!	#NULL!	#NULL!	52.3	13.3	6.2	5.9	20.5	4.4	#NULL!	#NULL!	7.09	0	108.9
176	13.1	#NULL!	#NULL!	31	#NULL!	#NULL!	#NULL!	#NULL!	48	12.7	5.5	5.5	18.6	4.3	#NULL!	#NULL!	6.14	1	104.8
79	13.11	10.56	138.442	25.07	6.87	6.76	13.09	5.73	47.53	12.93	5.88	5.32	20.03	4.42	6.89	8.65	5.26	1	98.64
22	13.12	10.65	139.728	27	8	7.06	14.66	6.29	55.69	12.93	6.32	5.85	21.15	4.55	7.07	11.4	5.09	0	108.74
54	13.12	10.53	138.154	27.42	6.61	6.94	13.07	5.58	50.54	12.99	5.8	5.18	19.62	4.2	6.6	9.45	7.04	1	104.07
141	13.12	10.5	137.76	23.42	7.12	6.79	13.93	5.68	53.25	12.91	5.76	5.41	20.54	4.35	6.66	12.71	4.69	0	102.7
50	13.14	10.95	143.883	26.54	6.77	6.88	12.95	6.08	48.12	13.33	6.08	5.5	20.23	4.39	7.41	10.2	6.63	1	101.13
121	13.14	10.28	135.079	28.65	7.34	6.44	14.2	5.81	52.3	12.92	5.46	5.34	19.6	4.3	#NULL!	11.25	5.88	0	107.01
12	13.16	10.61	139.628	27.09	6.9	7.16	12.18	5.87	51.53	13	6.03	5.6	20.49	4.47	6.94	10.58	5.77	1	104.78
84	13.18	10.48	138.126	26.67	6.86	6.51	12.23	5.81	49.15	12.97	6.1	5.48	20	4.5	6.67	10.21	6.82	1	101.97
91	13.18	10.39	136.94	26.39	6.87	6.82	13.23	5.94	48.15	12.98	6.02	5.56	19.99	4.21	6.65	9.88	6.71	1	100.7
126	13.18	10.94	144.189	26.03	7.2	6.83	13.81	5.9	52.73	13.16	6	5.78	20.94	4.5	6.94	12.92	6.52	0	105.1
146	13.2	10.54	139.128	24.5	7.14	6.69	13.66	5.73	50.73	12.27	5.53	5.22	20.3	4.37	6.64	11.33	5.33	0	100.7
118	13.21	10.34	136.591	27.14	7.05	6.8	14.41	6.21	53.37	13.12	6.37	5.72	20.7	4.62	7.14	13.29	6.42	0	#NULL!
156	13.22	10.63	140.529	27.37	7.1	6.69	13	5.65	48.04	13.32	5.73	5.15	19.2	4.33	6.92	10.47	5.85	1	101.95
57	13.24	10.81	143.124	27.48	7.19	6.78	12.92	5.83	48.73	13.63	5.82	5.37	20.56	4.61	7.6	10.63	6.44	1	103.08
51	13.25	10.43	138.197	27.24	7.01	6.77	12.44	5.8	46.38	12.53	5.84	5.4	19.46	4.19	6.62	9.68	5.33	1	99.4
9	13.26	10.31	136.711	24.02	6.97	6.8	12.8	5.9	47.67	11.79	5.53	5.28	19.4	4.09	6.71	9.97	5.33	1	96.74
42	13.26	10.28	136.313	24.93	7.27	6.77	12.73	5.89	48.27	13.14	5.87	5.31	20.21	4.36	6.76	10.5	5.74	1	99.6
150	13.26	10.76	142.678	22.52	7.56	6.9	13.82	5.86	53.52	13.02	5.93	5.35	20.98	4.41	7.41	12.75	5.39	0	102.32
125	13.3	10.08	134.064	26.1	#NULL!	6.77	14.11	5.88	52.03	12.64	5.85	5.55	20.71	4.24	6.72	11.52	5.88	0	104.07
179	13.3	#NULL!	#NULL!	31	#NULL!	#NULL!	#NULL!	#NULL!	47.8	13	5.7	5.3	20.2	4.4	#NULL!	#NULL!	6.71	1	105.1
52	13.31	10.43	138.823	28.02	6.98	6.59	12.73	5.78	47.42	12.78	5.54	5.2	19.98	4.45	7.13	9.93	6.28	1	101.53
106	13.32	10.65	141.858	23.95	7.56	6.94	14.15	6.12	54.15	13.36	6.2	5.62	20.4	4.55	7.18	12.93	5.63	0	104.78
144	13.32	10.44	139.061	26.92	7.4	6.74	13.87	6.14	52.39	13.2	5.8	5.49	20.53	4.45	7.25	12.18	6.03	0	105.83
134	13.33	10.56	140.765	27.16	7.37	6.78	14.39	5.9	53.06	13.35	5.76	5.5	21.33	4.36	6.95	12.65	5.83	0	106.9
28	13.34	10.59	141.271	27.05	7.87	7.23	13.94	6.21	53.75	13.11	6.12	5.65	20.96	4.55	6.77	11.96	5.77	0	107.25
65	13.34	10.25	136.735	29.74	6.81	6.37	12.84	5.65	47.38	12.37	5.48	5.05	19.9	4.5	6.68	10.03	6	1	102.83
70	13.35	10.68	142.578	26.18	7.25	6.99	12.77	6.04	48.94	12.9	5.77	5.41	20.14	4.23	6.98	10.87	5.97	1	101.37
15	13.38	10.47	140.089	26.06	7	7.04	13.08	5.67	47.53	13.48	5.7	5.37	19.99	4.27	6.51	10.7	5.4	1	100.45
43	13.38	10.98	146.912	29.84	7.03	7.13	13.15	6.1	48.11	12.69	6.19	5.53	19.69	4.54	7.15	10.06	8.05	1	104.02
104	13.38	10.59	141.694	28.06	7.73	6.7	14.47	5.75	55.3	13.87	6.2	5.75	20.48	4.77	7.2	12.54	6	0	110.61
110	13.42	11.09	148.828	26.65	7.53	6.86	13.73	5.69	52.98	13.009	5.94	5.55	20.29	4.26	6.95	11.36	5.54	0	106.059
101	13.43	11	147.73	27.66	7	6.76	13.2	5.56	49.05	13.49	5.99	5.39	20.36	4.35	6.95	10.73	5.53	1	103.63
86	13.44	10.75	144.48	25.45	7.1	6.84	13.26	5.95	44.37	13.08	5.76	5.46	19.86	4.23	7.02	10.61	5.44	1	96.34
77	13.45	10.71	144.049	24.41	7.48	6.64	12.61	5.91	48.54	12.74	5.87	5.34	19.97	4.38	6.82	10.24	5.26	1	99.14
103	13.45	10.91	146.739	25.58	6.63	6.89	12.51	5.92	48.49	13.07	5.91	5.36	20.05	4.37	6.85	10.91	6.1	1	100.59
13	13.46	10.58	142.407	27.55	7.46	6.72	13.02	5.75	49.81	12.53	5.95	5.41	19.43	4.31	6.44	10.27	5.83	1	103.35
25	13.48	10.48	141.27	29.58	7.35	7.23	14.26	6.44	54.06	13.11	6.45	5.77	20.47	4.52	6.58	11.72	7.09	0	110.23
80	13.48	11	148.28	30.36	7.5	6.98	13.26	5.82	49.91	12.94	5.51	5.92	20.35	4.39	6.94	9.06	6.35	1	106.69
72	13.5	10.52	142.02	27.25	7.03	7.07	13.44	5.97	49.43	13.27	6.03	5.65	20.23	4.57	7.2	10.31	6.4	1	103.45
82	13.5	11.25	151.875	26.06	7.75	6.96	14.01	6	46.93	14.23	6.33	6	20.85	4.5	7.13	10.6	5.95	1	100.72
117	13.5	10.65	143.775	27.14	7.36	6.92	14.28	6.09	54.68	13.99	6.19	5.69	20.75	4.58	6.92	12.67	6.03	0	109.31
1	13.51	10.84	146.448	26.16	6.78	7.13	12.99	6.07	49.79	13.5	6.02	5.55	20.51	4.36	6.85	9.77	5.26	1	102.96
95	13.51	10.53	142.26	25.83	7.37	#NULL!	13.13	5.9	49.79	13.04	5.97	5.62	20.11	4.45	7.04	10.7	6.51	1	102.17
105	13.54	10.99	148.805	28.69	7.51	7.06	13.84	6.28	53.59	13.2	6.17	5.49	20.38	4.57	7.07	12.42	6.35	0	109.02
132	13.54	10.7	144.878	29.73	6.86	6.69	13.38	5.76	49.76	13.63	6.03	5.62	20.67	4.58	7.34	10.34	6.5	1	106.66
152	13.54	11.05	149.617	27.86	7.13	7	12.84	5.84	49.57	13.36	5.78	5.62	20.05	4.54	7.27	10.16	6.21	1	104.33
60	13.55	10.45	141.597	26.58	7.27	6.8	13.62	5.72	50.58	13.66	5.95	5.45	20.04	4.56	7.18	10.83	6.36	1	104.37
148	13.55	10.54	142.817	26.44	7.11	6.95	14.69	5.81	55.3	13.69	5.84	5.55	21.44	4.31	7.09	12.27	5.8	0	108.98
119	13.56	10.76	145.906	27.15	7.53	7.05	14.65	6.04	56.13	13.57	6.42	5.89	20.72	4.53	7.15	12.87	5.94	0	110.41
102	13.58	10.95	148.701	24.85	7.3	6.92	13.79	5.93	49.89	13.55	6.2	5.52	20.59	4.51	7.19	11.31	6.18	1	101.87
93	13.59	10.71	145.549	27.72	7.04	7.05	12.63	5.64	48.05	13.16	5.69	5.08	19.78	4.26	6.7	10.88	6.62	1	102.52
111	13.59	10.92	148.403	13.97	7.48	7.07	14.29	6.02	51.72	13.69	6.26	5.69	20.26	4.43	7.01	12.3	6.62	0	#NULL!
41	13.6	11.06	150.416	26.47	6.59	6.99	13.22	5.88	48.61	13.11	5.92	5.66	20.03	4.5	7.2	10.11	5.87	1	101.79
90	13.64	9.91	135.172	27.39	7.14	7.12	12.98	5.76	49.57	13.07	5.89	5.38	20.46	4.64	7.13	10.55	6.5	1	103.67
31	13.65	10.86	148.239	28.46	7.83	7.09	14.29	5.83	53.15	12.78	6.02	5.49	20.79	4.22	6.62	12.85	7.36	0	108.04
71	13.65	11.26	153.699	28.23	7.13	7.08	14.24	6.08	51.27	13.99	6.28	5.97	20.45	4.42	7.18	10.4	6.29	1	107.14
73	13.65	10.49	143.189	30.29	7.61	7.17	14.73	6.2	54.57	13.23	5.92	5.52	21.67	4.53	7.14	12.23	7.29	0	111.74
151	13.68	11.06	151.301	28.06	6.7	6.81	13.15	5.78	49.54	13.46	5.99	5.47	20.17	4.25	6.87	10.85	6.74	1	104.74
153	13.68	10.6	145.008	28.47	7.05	6.92	13.52	5.84	50.99	13.83	6.24	5.37	21.08	4.75	7.25	10.62	6.07	1	106.97
81	13.69	10.56	144.566	27.23	6.83	7.02	13.29	5.97	#NULL!	13.41	6.05	5.46	20.41	4.55	6.99	10.06	6.12	1	108.05
163	13.7	#NULL!	#NULL!	34.5	#NULL!	#NULL!	#NULL!	#NULL!	49.2	12.9	5.9	5.7	19.9	4.4	#NULL!	#NULL!	7.64	1	110.3
59	13.74	11.31	155.399	27.94	7.4	7.11	14.05	5.95	51.22	13.48	6.24	5.54	20.9	4.6	7.7	10.46	7.11	1	106.38
87	13.76	10.9	149.984	29.41	7.41	7.18	13.8	6.09	46.39	13.62	6.06	5.74	20.3	4.89	7.46	10.11	6.26	1	103.18
114	13.76	11.25	154.8	27.89	8.38	7.39	14.64	6	#NULL!	14.19	6.56	#NULL!	21.08	4.68	7.36	12.33	6.17	0	#NULL!
155	13.8	11.24	155.112	26.15	6.99	6.9	13.22	6.08	50.21	13.16	6.06	5.6	20.94	4.6	7.61	10.36	5.9	1	103.32
113	13.81	11.27	155.639	26.15	7.89	7.32	14.94	6.23	56.82	14.1	6.3	5.98	22.07	4.83	7.47	#NULL!	6.75	0	110.88
7	13.83	11.45	158.353	27.59	7.53	7.23	14.04	6.18	51.2	13.54	6.15	5.73	20.84	4.64	7.37	10.2	6.25	1	106.16
89	13.83	11.22	155.173	26.86	7.4	7.16	13.82	6.15	52.13	14.34	6.51	6.13	20.93	4.54	7.48	11.2	7.7	1	107.16
129	13.87	11.11	154.096	26.99	7.4	6.94	13.76	5.8	50.45	13.57	6.04	5.55	20.53	4.51	7.03	10.33	5.52	1	104.88
11	13.88	11.03	153.096	27.13	7.81	7.17	13.38	6.27	50.73	13.56	6.15	5.92	20.45	4.46	7.07	10.8	6.09	1	105.3
83	13.88	10.84	150.459	30.37	7.62	6.79	13.45	5.83	51.08	13.14	6.15	5.58	19.96	4.7	7.35	9.75	6.1	1	108.47
4	13.89	10.73	149.04	32.28	7.08	7.1	13.59	6.12	50.71	13.48	6.45	5.79	20.79	4.63	7.38	10.63	8.95	1	110.36
76	13.91	11.2	155.792	25.35	7.15	7.31	12.93	#NULL!	50.99	13.3	6.54	5.77	20.45	4.65	7.31	10.63	6.86	1	103.55
75	13.95	11.62	162.099	29.09	6.87	7.14	13.92	6.11	51.87	13.67	5.98	5.68	20.96	4.7	7.65	11.76	7.59	1	108.58
97	14.08	10.87	153.05	27.6	7.31	7.23	13.37	5.94	50.47	13.36	6.29	5.79	20.67	4.78	7.53	10.27	8.17	1	105.51
