# Supplementary material for: The Dilemma of Choosing a Reference Character for Measuring Sexual Size Dimorphism, Sexual Body Component Dimorphism, and Character Scaling: Cryptic Dimorphism and Allometry in the Scorpion Hadrurus arizonensis
Source: PLoS One. 2015 Mar 20;10(3):e0120392. doi: 10.1371/journal.pone.0120392 (PMC4368692; doi:10.1371/journal.pone.0120392)
Supplement: S1 Table — Analyses conducted using untransformed data. (XLSX) [file pone.0120392.s002.xlsx]

## Sheet: Sheet1
Supplemental Table 1. Comparison of marginal means (± 1 S.E.) for morphological characters (dependent variables, DVs) of adult male (N = 65–83 for each character) and female (N = 84–90 for each character) Hadrurus arizonensis from MANCOVA (grey shading) and ANCOVA models using four alternative reference characters (covariates) to assess dimorphism. Analyses conducted using untransformed data.
		Reference Characters (Covariates)
		Prosoma Length			Prosoma Area			Total Length			PC1			Metasoma Segment 1 Width
Model	MANCOVA DVs (gray) or ANCOVA DV (white)	Marginal means (mean ± 1 S.E.)		Percent Difference (♂ to ♀)	Marginal means (mean ± 1 S.E.)		Percent Difference (♂ to ♀)	Marginal means (mean ± 1 S.E.)		Percent Difference (♂ to ♀)	Marginal means (mean ± 1 S.E.)		Percent Difference (♂ to ♀)	Marginal means (mean ± 1 S.E.)		Percent Difference (♂ to ♀)
		Female	Male		Female	Male		Female	Male		Female	Male		Female	Male
1	MANCOVA: DVs = prosoma length x width				Interaction			***			***			***
1A	Prosoma length				13.0±0.02	13.0±0.02	-0.222863	13.3±0.03	12.7±0.04	–4.35 ***	12.9±0.03	13.1±0.03	1.51 **	13.1±0.03	12.9±0.04	-2.12 ***
1B	Prosoma width	10.3±0.03	10.4±0.03	0.202108	10.4±0.01	10.4±0.02	0.288711	10.6±0.03	10.1±0.04	–4.14 ***	10.3±0.02	10.5±0.03	2.21 ***	10.5±0.03	10.3±0.04	-1.87 ***
2	Prosoma area	135.4±0.36	135.5±0.41	0.129209				140.3±0.68	128.7±0.79	–8.61 ***	133.8±0.44	138.8±0.53	3.64 ***	137.9±0.71	132.5±0.80	-4.05 ***
3	MANCOVA: DVs = chela length x width x height	***			***			***			Interaction			Interaction
3A	Chela length	19.6±0.04	20.3±0.05	3.78 ***	19.6±0.04	20.3±0.05	3.54 ***	19.9±0.05	20.0±0.06	0.200723	19.5±0.05	20.5±0.06	5.10 ***	19.8±0.06	20.2±0.07	2.00 ***
3B	Chela width	4.3±0.02	4.4±0.02	1.63 ***	4.3±0.02	4.4±0.02	1.56 **	4.4±0.02	4.3±0.02	–2.32 ***	4.3±0.02	4.4±0.02	3.41 ***	4.4±0.02	4.4±0.02	0.12
3C	Chela height	Interaction			Interaction			6.9±0.03	6.7±0.03	–3.63 ***	Interaction			Interaction
4	MANCOVA: DVs = metasoma segment 1 length x width	***			***			***			***
4A	Metasoma segment 1 length	6.8±0.03	7.3±0.04	6.98 ***	6.8±0.03	7.3±0.04	6.90 ***	6.9±0.03	7.2±0.04	2.59 ***	6.8±0.03	7.4±0.04	8.13 ***	6.9±0.03	7.2±0.04	5.34 ***
4B	Metasoma segment 1 width	6.7±0.02	6.8±0.03	1.98 ***	6.7±0.02	6.8±0.02	1.88 ***	Interaction			6.7±0.02	6.9±0.02	3.93 ***
5	MANCOVA: DVs = metasoma segment 5 length x width	***			***			***			***			***
5A	Metasoma segment 5 length	12.7±0.04	13.8±0.04	8.31 ***	12.7±0.04	13.8±0.04	8.17 ***	13.0±0.04	13.5±0.04	3.64 ***	12.7±0.04	13.9±0.05	9.83 ***	12.9±0.05	13.7±0.05	6.37 ***
5B	Metasoma segment 5 width	5.7±0.02	5.9±0.02	2.70 ***	5.7±0.02	5.9±0.02	2.67 ***	5.8±0.02	5.8±0.03	-0.828443	5.7±0.02	5.9±0.02	4.67 ***	5.8±0.02	5.8±0.02	1.17 **
6	Metasoma length	47.3±0.17	52.2±0.17	9.76 ***	47.3±0.15	52.3±0.17	10.06 ***	Interaction			47.1±0.15	52.9±0.18	12.03 ***	47.8±0.17	51.9±0.20	8.26 ***
7	MANCOVA: DVs = telson length x width x height	***			***			***			***			Interaction
7A	Telson length	12.7±0.04	13.0±0.04	2.05 ***	12.7±0.04	13.0±0.04	1.96 ***	Interaction			12.7±0.04	13.1±0.05	3.96 ***	Interaction
7B	Telson width	5.8±0.02	5.9±0.03	1.69 **	5.7±0.02	5.9±0.03	1.43 **	5.9±0.03	5.7±0.03	–3.15 ***	Interaction			5.8±0.02	5.8±0.02	-0.96 **
7C	Telson height	5.3±0.02	5.5±0.02	2.65 ***	5.3±0.02	5.5±0.02	2.35 ***	5.4±0.02	5.3±0.02	–2.19 ***	5.3±0.02	5.5±0.02	4.55 ***	5.4±0.02	5.4±0.02	0.24
8	Total length	99.5±0.30	104.7±0.32	5.09 ***	100.0±0.28	104.4±0.31	4.77***				99.1±0.27	105.1±0.32	6.43 ***	100.4±0.33	103.3±0.38	2.87 ***
9	Pectine length	10.0±0.06	12.0±0.06	18.54 ***	10.0±0.06	12.1±0.07	18.62 ***	10.2±0.06	11.8±0.07	15.00 ***	10.0±0.06	12.1±0.08	20.19 ***	10.0±0.06	11.9±0.07	16.82 ***
Percent difference is calculated as ((male marginal mean – female marginal mean)/((male marginal mean – female marginal mean)/2)) x 100
* P ≤ 0.05; ** P ≤ 0.01; *** P ≤ 0.001
"Interaction" indicates a significant interaction between covariate and sex
