# Supplementary material for: The Dilemma of Choosing a Reference Character for Measuring Sexual Size Dimorphism, Sexual Body Component Dimorphism, and Character Scaling: Cryptic Dimorphism and Allometry in the Scorpion Hadrurus arizonensis
Source: PLoS One. 2015 Mar 20;10(3):e0120392. doi: 10.1371/journal.pone.0120392 (PMC4368692; doi:10.1371/journal.pone.0120392)
Supplement: S2 Table — Slope values of each sex were compared to the theoretical isometric value of 1.0. The male and female slopes were then compared to each other for each morphological character, testing for commonality of slopes and elevations (y-intercept) between the sexes. (XLSX) [file pone.0120392.s003.xlsx]

## Sheet: S1 Table
Supplemental Table 2. Comparisons of static allometry for morphological characters of adult male (N=64-81) and female (N=83-91) Hadrurus arizonensis from standard major axis regression models using four alternative reference characters. Slope values of each sex were compared to the theoretical isometric value of 1.0. The male and female slopes were then compared to each other for each morphologic…																			Shift A: represents a difference in slopes between the sexes
																			Shift B: represents a difference in elevation (y-intercept) while having a common slope between the sexes,
																			Shift C: represents a shift along a common slope between the sexes
																			Shift D: represents both a shift in elevation (y-intercept) and along a common slope.
																			Note: Shift D exists only if both shifts B and C exist
Explanation of shift (see figure to right):
Sample size:	Female	83-91
	Male	64-81
											Falster DS, Warton DI, Wright IJ. 2006. SMATR: Standardised major axis tests and routines, ver 2.0. www.bio.mq.edu.au.
		Prosoma Length															Prosoma Area															Total Length															Metasoma Segment 1 Width
	Sex	R2	Slope (b)	95% CI		y-Intercept	95% CI		Allometry (H0=1)		Common Slope (H0: ♂ = ♀) [Shift A]		Common Intercept [Shift B]		Shift Along Common Slope [Shift C]		R2	Slope (b)	95% CI		y-Intercept	95% CI		Allometry (H0=1)		Common Slope (H0: ♂ = ♀) [Shift A]		Common Intercept [Shift B]		Shift Along Common Slope [Shift C]		R2	Slope (b)	95% CI		y-Intercept	95% CI		Allometry (H0=1)		Common Slope (H0: ♂ = ♀) [Shift A]		Common Intercept [Shift B]		Shift Along Common Slope [Shift C]		R2	Slope (b)	95% CI
Character				Lower	Upper		Lower	Upper	F	P	Wald Stat	P	Wald Stat	P	Wald Stat	P			Lower	Upper		Lower	Upper	F	P	Wald Stat	P	Wald Stat	P	Wald Stat	P			Lower	Upper		Lower	Upper	F	P	Wald Stat	P	Wald Stat	P	Wald Stat	P			Lower
Prosoma Length	Female																0.921	0.9649	0.9083	1.025	0.08672	0.02438	0.14907	1.38	0.243	0.85	0.3591	0.782	0.376	5.6	0.018	0.735	0.8724	0.7825	0.9727	-0.6287	-0.819	-0.4384	6.233	0.014	0.162	0.6894	145.132	<0.001	0.506	0.477	0.708	0.8808	0.7835
	Male																0.902	1.0096	0.9354	1.0898	0.03836	-0.04361	0.12034	0.063	0.803							0.485	0.9082	0.7705	1.0704	-0.7223	-1.0246	-0.4201	1.356	0.248							0.503	0.9298	0.7825
Prosoma Width	Female	0.743	1.148	1.029	1.28	-0.2635	-0.4036	-0.1234	6.326	0.014	0.488	0.4857	1.389	0.239	4.955	0.026	0.94	1.107	1.051	1.167	-0.164	-0.2263	-0.1016	14.867	<0.001	0.152	0.6936	2.223	0.136	4.102	0.043	0.655	1.023	0.901	1.161	-1.027	-1.288	-0.766	0.123	0.727	0.009	0.9212	78.747	<0.001	1.273	0.259	0.621	1.0138	0.8873
	Male	0.668	1.078	0.937	1.24	-0.1838	-0.352	-0.0156	1.14	0.289							0.915	1.088	1.014	1.168	-0.1424	-0.2244	-0.0604	5.693	0.02							0.408	1.011	0.834	1.226	-1.025	-1.42	-0.631	0.014	0.908							0.495	0.9893	0.8315
Prosoma Area	Female	0.921	1.0364	0.9756	1.101	-0.08988	-0.15993	-0.01983	1.38	0.243	0.85	0.3555	0.776	0.378	5.599	0.018																0.762	0.9219	0.8295	1.0246	-0.776	-0.9712	-0.5808	2.341	0.13	0.019	0.8922	128.582	<0.001	0.782	0.376	0.709	0.9145	0.8137
	Male	0.902	0.9905	0.9176	1.0691	-0.038	-0.1221	0.0461	0.063	0.803																						0.561	0.9345	0.7916	1.1032	-0.822	-1.1358	-0.5081	0.66	0.42							0.551	0.9128	0.7747
Chela Length	Female	0.78	0.92	0.8336	1.0154	0.2666	0.165	0.3682	2.814	0.097	0.016	0.8974	145.286	<0.001	0.479	0.489	0.815	0.8777	0.8	0.963	0.3575	0.2705	0.4445	7.85	0.006	0.396	0.5383	120.714	<0.001	0.982	0.322	0.582	0.7977	0.6958	0.9145	-0.3018	-0.5206	-0.083	10.93	0.001	0.548	0.458	1.599	0.206	21.432	<0.001	0.599	0.8024	0.6998
	Male	0.57	0.9306	0.8039	1.0772	0.2725	0.1209	0.4242	0.953	0.332							0.594	0.9295	0.7963	1.085	0.3185	0.1653	0.4718	0.884	0.35							0.493	0.8639	0.7339	1.017	-0.4374	-0.7227	-0.152	3.185	0.078							0.357	0.8568	0.7044
Chela Width	Female	0.535	1.155	1.001	1.333	-0.6523	-0.8377	-0.4668	4.014	0.048	0.71	0.3976	13.917	<0.001	2.029	0.154	0.543	1.126	0.974	1.302	-0.5642	-0.7396	-0.3889	2.631	0.108	0.723	0.4032	10.415	0.001	0.803	0.37	0.593	0.9991	0.8732	1.1432	-1.361	-1.631	-1.091	<0.001	0.99	1.821	0.1726	31.58	<0.001	6.205	0.013	0.46	1.03	0.878
	Male	0.223	1.282	1.052	1.562	-0.7827	-1.0653	-0.5	6.332	0.014							0.29	1.255	1.022	1.542	-0.6921	-0.968	-0.4161	4.877	0.031							0.301	1.1735	0.9681	1.4224	-1.727	-2.185	-1.269	2.733	0.103							0.174	1.108	0.886
Chela Height	Female	0.61	1.297	1.134	1.483	-0.613	-0.8081	-0.4178	15.046	<0.001	0.165	0.6782	5.444	0.02	2.895	0.089	0.671	1.251	1.106	1.416	-0.5005	-0.6659	-0.3351	13.182	<0.001	0.002	0.9646	4.047	0.044	2.368	0.124	0.6	1.115	0.972	1.278	-1.393	-1.699	-1.087	2.477	0.119	0.284	0.5954	43.326	<0.001	2.839	0.092	0.496	1.144	0.981
	Male	0.331	1.234	1.011	1.507	-0.5365	-0.8119	-0.2611	4.431	0.039							0.304	1.244	1.015	1.525	-0.4871	-0.7579	-0.2162	4.591	0.036							0.31	1.192	0.967	1.47	-1.569	-2.076	-1.063	2.808	0.099							0.087	1.12	0.886
Metasoma Segment 1 Length	Female	0.568	1.379	1.197	1.588	-0.7032	-0.9216	-0.4848	21.033	<0.001	0.028	0.8689	124.281	<0.001	5.019	0.025	0.558	1.331	1.153	1.535	-0.5836	-0.7874	-0.3798	16.122	<0.001	0.026	0.8729	121.025	<0.001	5.877	0.015	0.452	1.246	1.062	1.462	-1.655	-2.055	-1.255	7.542	0.007	0.003	0.9584	4.49	0.034	34.283	<0.001	0.423	1.209	1.026
	Male	0.341	1.351	1.108	1.647	-0.6365	-0.9356	-0.3374	9.345	0.003							0.376	1.357	1.119	1.646	-0.5773	-0.8571	-0.2976	10.149	0.002							0.372	1.254	1.027	1.532	-1.665	-2.173	-1.156	5.161	0.027							0.274	1.272	1.031
Metasoma Segment 1 Width	Female	0.708	1.135	1.01	1.276	-0.4412	-0.59	-0.2924	4.659	0.034	0.265	0.6089	27.249	<0.001	0.313	0.576	0.709	1.093	0.973	1.229	-0.3406	-0.4774	-0.2038	2.306	0.133	<0.001	0.9855	25.45	<0.001	0.171	0.679	0.639	1.0232	0.8977	1.1662	-1.22	-1.488	-0.951	0.12	0.729	0.372	0.5334	23.092	<0.001	7.729	0.005
	Male	0.503	1.075	0.905	1.278	-0.3635	-0.5706	-0.1565	0.703	0.405							0.551	1.096	0.93	1.291	-0.3326	-0.5243	-0.141	1.227	0.272							0.352	0.9497	0.7753	1.1633	-1.084	-1.475	-0.693	0.255	0.615
Metasoma Segment 5 Length	Female	0.703	1.179	1.049	1.326	-0.21003	-0.36498	-0.05509	7.84	0.006	0.766	0.3876	401.13	<0.001	13.091	<0.001	0.74	1.138	1.019	1.27	-0.10777	-0.2415	0.02596	5.474	0.022	0.148	0.7042	398.719	<0.001	13.912	<0.001	0.667	1.056	0.932	1.197	-1.0056	-1.2703	-0.7409	0.758	0.386	0.049	0.8319	50.116	<0.001	47.756	<0.001	0.62	1.04	0.91
	Male	0.684	1.089	0.949	1.249	-0.07109	-0.23796	0.09579	1.509	0.224							0.654	1.098	0.951	1.269	-0.02855	-0.19705	0.13995	1.688	0.198							0.733	1.035	0.908	1.18	-0.9495	-1.2228	-0.6761	0.28	0.598							0.356	1.029	0.845
Metasoma Segment 5 Width	Female	0.542	1.034	0.893	1.196	-0.3948	-0.5644	-0.2252	0.199	0.657	0.626	0.4411	30.372	<0.001	0.064	0.8	0.594	0.9983	0.8697	1.1459	-0.3063	-0.4538	-0.1589	0.001	0.981	1.577	0.2107	30.901	<0.001	0.173	0.678	0.475	0.9195	0.7854	1.0764	-1.08	-1.371	-0.788	1.117	0.294	1.296	0.2554	6.775	0.009	13.088	<0.001	0.71	0.9171	0.8157
	Male	0.252	1.146	0.928	1.415	-0.5047	-0.7753	-0.2342	1.64	0.205							0.31	1.167	0.9529	1.4292	-0.4719	-0.7249	-0.2189	2.301	0.134							0.329	1.0681	0.8688	1.3131	-1.385	-1.833	-0.938	0.402	0.529							0.475	1.0652	0.8923
Metasoma Total Length	Female	0.7	1.239	1.102	1.393	0.2936	0.131	0.4561	13.347	<0.001	1.632	0.1988	506.409	<0.001	18.638	<0.001	0.728	1.204	1.074	1.35	0.3913	0.244	0.5386	10.544	0.002	0.849	0.3581	511.971	<0.001	22.411	<0.001	0.812	1.0773	0.9818	1.1821	-0.478	-0.6784	-0.2775	2.542	0.115	0.781	0.3721	94.367	<0.001	70.417	<0.001	0.642	1.076	0.943
	Male	0.582	1.096	0.944	1.272	0.4976	0.3157	0.6796	1.485	0.227							0.6	1.099	0.938	1.288	0.5482	0.3623	0.734	1.418	0.238							0.512	0.9905	0.8412	1.1662	-0.2839	-0.6116	0.0438	0.014	0.908							0.354	1.035	0.845
Telson Length	Female	0.697	1.258	1.12	1.413	-0.2984	-0.4623	-0.1344	15.528	<0.001	0.434	0.5097	24.148	<0.001	1.95	0.163	0.746	1.222	1.096	1.363	-0.1985	-0.3413	-0.0557	13.522	<0.001	0.127	0.72	20.13	<0.001	0.801	0.371	0.593	1.108	0.968	1.269	-1.112	-1.413	-0.81	2.278	0.135	0.224	0.6336	39.062	<0.001	6.148	0.013	0.634	1.12	0.982
	Male	0.492	1.178	1.005	1.381	-0.1985	-0.4071	0.0101	4.196	0.044							0.57	1.181	1.007	1.384	-0.1444	-0.3449	0.0561	4.332	0.041							0.435	1.052	0.886	1.249	-1.014	-1.38	-0.647	0.339	0.562							0.315	1.091	0.891
Telson Width	Female	0.562	1.254	1.09	1.442	-0.6365	-0.833	-0.44	10.425	0.002	3.888	0.0502	10.233	0.001	4.009	0.045	0.599	1.217	1.061	1.395	-0.5348	-0.7135	-0.3562	8.157	0.005	4.834	0.027					0.478	1.123	0.963	1.309	-1.484	-1.83	-1.137	2.247	0.137	2.21	0.1415	42.756	<0.001	3.499	0.061	0.654	1.128	0.993
	Male	0.448	1.558	1.32	1.838	-0.9658	-1.2532	-0.6783	30.019	<0.001							0.485	1.559	1.31	1.855	-0.8918	-1.1813	-0.6023	27.377	<0.001							0.318	1.349	1.117	1.63	-1.96	-2.477	-1.443	10.157	0.002							0.574	1.42	1.211
Telson Height	Female	0.602	1.321	1.157	1.508	-0.7463	-0.9425	-0.5502	17.775	<0.001	0.096	0.758	25.278	<0.001	1.163	0.281	0.657	1.254	1.105	1.422	-0.6092	-0.7783	-0.4402	12.902	0.001	0.021	0.8841	22.379	<0.001	0.445	0.505	0.535	1.173	1.016	1.354	-1.618	-1.957	-1.279	4.852	0.03	0.441	0.5061	27.645	<0.001	9.8	0.002	0.688	1.143	1.013
	Male	0.359	1.368	1.142	1.639	-0.785	-1.0607	-0.5093	12.209	0.001							0.502	1.234	1.037	1.469	-0.577	-0.806	-0.3479	5.87	0.018							0.382	1.268	1.058	1.519	-1.824	-2.29	-1.359	6.864	0.011							0.395	1.13	0.932
Total Length	Female	0.735	1.146	1.028	1.278	0.7207	0.5811	0.8602	6.233	0.014	0.162	0.6898	152.665	<0.001	0.509	0.476	0.762	1.085	0.976	1.206	0.8418	0.7191	0.9644	2.341	0.13	0.019	0.8922	136.868	<0.001	0.788	0.375																0.639	0.9774	0.8575
	Male	0.485	1.101	0.934	1.298	0.7954	0.5939	0.9969	1.356	0.248							0.561	1.07	0.906	1.263	0.8795	0.6903	1.0688	0.66	0.42																						0.352	1.053	0.8596
Pectine Length	Female	0.368	1.376	1.158	1.636	-0.536	-0.8031	-0.2688	13.866	<0.001	0.402	0.5251	494.584	<0.001	79.292	<0.001	0.383	1.33	1.121	1.577	-0.4184	-0.662	-0.1747	11.233	0.001	1.029	0.3164	482.613	<0.001	82.551	<0.001	0.276	1.239	1.029	1.492	-1.476	-1.94	-1.013	5.278	0.024	1.099	0.3024	175.987	<0.001	158.525	<0.001	0.271	1.204	0.999
	Male	0.248	1.503	1.216	1.857	-0.5905	-0.946	-0.235	15.377	<0.001							0.22	1.532	1.235	1.9	-0.5481	-0.901	-0.1953	16.334	<0.001							0.218	1.445	1.157	1.806	-1.835	-2.489	-1.182	11.255	0.001							0.133	1.42	1.13
[truncated: 12 more columns]
