# Supplementary material for: The Dilemma of Choosing a Reference Character for Measuring Sexual Size Dimorphism, Sexual Body Component Dimorphism, and Character Scaling: Cryptic Dimorphism and Allometry in the Scorpion Hadrurus arizonensis
Source: PLoS One. 2015 Mar 20;10(3):e0120392. doi: 10.1371/journal.pone.0120392 (PMC4368692; doi:10.1371/journal.pone.0120392)
Supplement: S3 Table — Slope values of each sex were compared to the theoretical isometric value of 1. The male and female slopes were then compared to each other for each morphological character, testing for commonality of slopes, and elevations between the sexes. (XLSX) [file pone.0120392.s004.xlsx]

## Sheet: S3 Table
Supplemental Table 3. Comparisons of static allometry for morphological characters of adult male (N=64-81) and female (N=83-91) Hadrurus arizonenesis from reduced major axis regression models using 4 alternative reference characters. Slope values of each sex were compared to the theoretical isometric value of 1. The male and female slopes were then compared to each other for each morphological ch…
														Shift A: represents a difference in slopes between the sexes
														Shift B: represents a difference in elevation (y-intercept) while having a common slope between the sexes,
														Shift C: represents a shift along a common slope between the sexes
														Shift D: represents both a shift in elevation (y-intercept) and along a common slope.
Character		Pro L				Pro A				Tot L				Met 1 W
		b	P (H0=1)	A	Shift	b	P (H0=1)	A	Shift	b	P (H0=1)	A	Shift	b	P (H0=1)	A	Shift
Pro L	F					0.9649	0.243	=	C	0.8724	0.014	-	B	0.8808	0.034	-	B
	M					1.0096	0.803	=		0.9082	0.248	=		0.9298	0.405	=
Pro W	F	1.148	0.014	+	C	1.107	0	+	C	1.023	0.727	=	B	1.0138	0.839	=	B
	M	1.078	0.289	=		1.088	0.02	+		1.011	0.908	=		0.9893	0.903	=
Pro A	F	1.0364	0.243	=	C					0.9219	0.13	=	B	0.9145	0.133	=	B
	M	0.9905	0.803	=						0.9345	0.42	=		0.9128	0.272	=
Chela L	F	0.92	0.097	=	B	0.8777	0.006	-	B	0.7977	0.001	-	C	0.8024	0.002	-	D
	M	0.9306	0.332	=		0.9295	0.35	=		0.8639	0.078	=		0.8568	0.121	=
Chela W	F	1.155	0.048	+	B	1.126	0.108	=	B	0.9991	0.99	=	D	1.03	0.717	=	none
	M	1.282	0.014	+		1.255	0.031	+		1.1735	0.103	=		1.108	0.365	=
Chela H	F	1.297	0	+	B	1.251	0	+	B	1.115	0.119	=	B	1.144	0.085	=	none
	M	1.234	0.039	+		1.244	0.036	+		1.192	0.099	=		1.12	0.341	=
Met 1 L	F	1.379	0	+	D	1.331	0	+	D	1.246	0.007	+	D	1.209	0.024	+	D
	M	1.351	0.003	+		1.357	0.002	+		1.254	0.027	+		1.272	0.025	+			Falster DS, Warton DI, Wright IJ. 2006. SMATR: Standardised major axis tests and routines, ver 2.0. www.bio.mq.edu.au.
Met 1 W	F	1.135	0.034	+	B	1.093	0.133	=	B	1.0232	0.729	=	D
	M	1.075	0.405	=		1.096	0.272	=		0.9497	0.615	=
Met 5 L	F	1.179	0.006	+	D	1.138	0.022	+	D	1.056	0.386	=	D	1.04	0.558	=	D
	M	1.089	0.224	=		1.098	0.198	=		1.035	0.598	=		1.029	0.774	=
Met 5 W	F	1.034	0.657	=	B	0.9983	0.981	=	B	0.9195	0.294	=	D	0.9171	0.146	=	D
	M	1.146	0.205	=		1.167	0.134	=		1.0681	0.529	=		1.0652	0.481	=
Met L	F	1.239	0	+	D	1.204	0.002	+	D	1.0773	0.115	=	D	1.076	0.276	=	D
	M	1.096	0.227	=		1.099	0.238	=		0.9905	0.908	=		1.035	0.74	=
Tel L	F	1.258	0	+	B	1.222	0	+	B	1.108	0.135	=	D	1.12	0.092	=	none
	M	1.178	0.044	+		1.181	0.041	+		1.052	0.562	=		1.091	0.396	=
Tel W	F	1.254	0.002	+	D	1.217	0.005	+	A	1.123	0.137	=	B	1.128	0.064	=	A
	M	1.558	0	+		1.559	0	+		1.349	0.002	+		1.42	0	+
Tel H	F	1.321	0	+	B	1.254	0.001	+	B	1.173	0.03	+	D	1.143	0.03	+	none
	M	1.368	0.001	+		1.234	0.018	+		1.268	0.011	+		1.13	0.213	=
Tot L	F	1.146	0.014	+	B	1.085	0.13	=	B					0.9774	0.729	=	D
	M	1.101	0.248	=		1.07	0.42	=						1.053	0.615	=
Pec L	F	1.376	0	+	D	1.33	0.001	+	D	1.239	0.024	+	D	1.204	0.051	=	D
	M	1.503	0	+		1.532	0	+		1.445	0.001	+		1.42	0.003	+
